# Supplementary material for: Mechanism and Characterization of Bicomponent-Filler-Reinforced Natural Rubber Latex Composites: Experiment and Molecular Dynamics (MD)
Source: Molecules. 2025 Jan 16;30(2):349. doi: 10.3390/molecules30020349 (PMC11767476; doi:10.3390/molecules30020349)
Supplement: Supplementary file 1 [file molecules-30-00349-s001.zip]

Archive with 1 entries (1 files):
- molecules-3397765-supplementary.pdf
